# Supplementary material for: The PIFs Redundantly Control Plant Defense Response against Botrytis cinerea in Arabidopsis
Source: Plants (Basel). 2020 Sep 21;9(9):1246. doi: 10.3390/plants9091246 (PMC7570020; doi:10.3390/plants9091246)
Supplement: Supplementary file 1 [file plants-09-01246-s001.zip]

Archive with 3 entries (2 files):
- plants-928749-suplementary-proofed/
- plants-928749-suplementary-proofed/Data S1.xls
- plants-928749-suplementary-proofed/plants-928749-supplementary.docx
