# Supplementary material for: The PIFs Redundantly Control Plant Defense Response against Botrytis cinerea in Arabidopsis
Source: Plants (Basel). 2020 Sep 21;9(9):1246. doi: 10.3390/plants9091246 (PMC7570020; doi:10.3390/plants9091246)
Supplement: Supplementary file 1 [file plants-09-01246-s001.zip › plants-928749-suplementary-proofed/Data S1.xls]

## Sheet: pifq-vs-WT  total
gene_id	gene_symbol	log2FoldChange	pval	up_down	product	description
AT4G08040	ACS11	2.85798	0.00136031	Up	1-aminocyclopropane-1-carboxylate synthase 11	encodes an aminotransferase that belongs to ACC synthase gene family structurally
AT4G11280	ACS6	1.80875	1.46e-12	Up	1-aminocyclopropane-1-carboxylic acid (acc) synthase 6	encodes a a member of the 1-aminocyclopropane-1-carboxylate (ACC) synthase (S-adenosyl-L-methionine methylthioadenosine-lyase, EC 4.4.1.14) gene family
AT3G66658	ALDH22A1	-1.01907	0.000913017	Down	aldehyde dehydrogenase 22A1	Encodes a putative aldehyde dehydrogenase. The gene is not responsive to osmotic stress and is expressed constitutively at a low level in plantlets and root cultures.
AT3G25780	AOC3	2.60334	8.75e-08	Up	allene oxide cyclase 3	Encodes allene oxide cyclase, one of the enzymes involved in jasmonic acid biosynthesis. One of four genes in Arabidopsis that encode this enzyme. mRNA expression is upregulated in senescing leaves. Note: Nomenclature for Arabidopsis allene oxide cyclase 3 (AOC3, AT3G25780) gene is based on Stenzel et al. 2003 Plant Molecular Biology 51:895-911. AOC3 (AT3G25780) is also referred to as AOC2 in He …
AT2G30020	AP2C1	2.71205	5.87e-23	Up	Protein phosphatase 2C family protein	Encodes AP2C1. Belongs to the clade B of the PP2C-superfamily. Acts as a MAPK phosphatase that negatively regulates MPK4 and MPK6.
AT2G26530	AR781	2.05634	6.77e-09	Up	AR781, pheromone receptor-like protein (DUF1645)	unknown function
AT1G05575		3.16993	0.016757	Up	transmembrane protein
AT1G07135		2.62149	5.61e-19	Up	glycine-rich protein
AT1G24145		1.26497	0.0126475	Up	transmembrane protein
AT1G32928		2.27302	0.00120656	Up	Avr9/Cf-9 rapidly elicited protein
AT1G58807		-1.32833	0.0196253	Down	Disease resistance protein (CC-NBS-LRR class) family
AT1G58848		-1.36053	0.000424804	Down	Disease resistance protein (CC-NBS-LRR class) family
AT1G61415		Inf	0.0224124	Up	CAP-gly domain linker
AT1G63295		-2	0.000278067	Down	Remorin family protein
AT1G64065		1.47732	0.00520661	Up	Late embryogenesis abundant (LEA) hydroxyproline-rich glycoprotein family
AT1G74458		-1.35147	0.0463771	Down	transmembrane protein
AT1G75945		Inf	1.11e-26	Up	hypothetical protein
AT2G01275		-1.79355	0.0305546	Down	RING/FYVE/PHD zinc finger superfamily protein
AT2G19660		-3	0.0293531	Down	Cysteine/Histidine-rich C1 domain family protein
AT2G20142		1.89812	0.00597268	Up	Toll-Interleukin-Resistance (TIR) domain family protein
AT2G25735		1.34169	0.000575845	Up	hypothetical protein
AT2G31945		Inf	0.02927	Up	transmembrane protein
AT3G06890		2.64386	0.00447065	Up	transmembrane protein
AT3G09020		1.49185	0.0188591	Up	alpha 1,4-glycosyltransferase family protein
AT3G10815		2.12928	0.0390117	Up	RING/U-box superfamily protein
AT3G10930		2.34239	0.00237512	Up	hypothetical protein
AT3G13600		1.45943	0.042827	Up	calmodulin-binding family protein
AT3G16510		1.25939	0.000121054	Up	Calcium-dependent lipid-binding (CaLB domain) family protein
AT3G16800		-1.05933	0.000541286	Down	Protein phosphatase 2C family protein
AT3G19620		-1.27462	0.0118539	Down	Glycosyl hydrolase family protein
AT3G23170		1.42973	2.61e-06	Up	hypothetical protein
AT3G24460		1.18677	0.000113535	Up	Serinc-domain containing serine and sphingolipid biosynthesis protein
AT3G24463		1.94111	0.00282366	Up	nuclear transport factor 2 family protein
AT3G24535		-1.55459	0.0133656	Down	hypothetical protein
AT3G25510		1.90689	0.033291	Up	disease resistance protein (TIR-NBS-LRR class) family protein
AT3G25880		2.05445	0.0144582	Up	NAD(P)-binding Rossmann-fold superfamily protein
AT3G26960		-1.54137	0.00225796	Down	Pollen Ole e 1 allergen and extensin family protein
AT3G27210		1.13544	0.00349594	Up	hypothetical protein
AT3G28510		2.43296	0.0445762	Up	P-loop containing nucleoside triphosphate hydrolases superfamily protein
AT3G28550		#NAME?	0.00470545	Down	Proline-rich extensin-like family protein
AT3G28580		1.22677	0.031117	Up	P-loop containing nucleoside triphosphate hydrolases superfamily protein
AT3G28960		-1.29698	0.0406664	Down	Transmembrane amino acid transporter family protein
AT3G29000		4.22239	7.25e-05	Up	Calcium-binding EF-hand family protein
AT3G32920		#NAME?	0.02927	Down	P-loop containing nucleoside triphosphate hydrolases superfamily protein
AT3G46080		3.03562	0.00440947	Up	C2H2-type zinc finger family protein
AT3G47100		Inf	0.0383191	Up	hypothetical protein
AT3G49070		-2.58496	0.00600183	Down	transmembrane protein, putative (DUF677)
AT3G50800		2.34395	4.16e-06	Up	hypothetical protein
AT3G56230		-4.24793	0.0202814	Down	BTB/POZ domain-containing protein
AT3G56790		4	0.0400325	Up	RNA splicing factor-like protein
AT3G56880		1.31969	6.87e-08	Up	VQ motif-containing protein
AT3G57010		-1.11548	0.0187992	Down	Calcium-dependent phosphotriesterase superfamily protein
AT3G57450		1.57311	2.68e-06	Up	hypothetical protein
AT3G59080		1.82192	1.18e-11	Up	Eukaryotic aspartyl protease family protein
AT3G61898		-2.36923	0.0350348	Down	transmembrane protein
AT3G62160		-2.24793	0.000869992	Down	HXXXD-type acyl-transferase family protein
AT4G08555		1.60039	0.0112765	Up	hypothetical protein
AT4G18425		-4.39232	0.000409903	Down	transmembrane protein, putative (DUF679)
AT4G27652		2.14384	0.000197403	Up	hypothetical protein
AT4G27654		Inf	1.48e-09	Up	transmembrane protein
AT4G27657		1.34192	1.99e-05	Up	hypothetical protein
AT5G10695		1.39391	0.0150446	Up	methionyl-tRNA synthetase
AT5G21960		Inf	1.16e-07	Up	Integrase-type DNA-binding superfamily protein	encodes a member of the DREB subfamily A-5 of ERF/AP2 transcription factor family. The protein contains one AP2 domain. There are 15 members in this subfamily including RAP2.1, RAP2.9 and RAP2.10.
AT5G25756		-4.45943	0.0103039	Down	hypothetical protein
AT5G39471		-2.58496	0.027359	Down	Cysteine/Histidine-rich C1 domain family protein
AT5G60335		2.41504	0.0300184	Up	hydroxyacyl-thioester dehydratase type-like protein
AT3G16720	ATL2	1.65652	2.9e-07	Up	TOXICOS EN LEVADURA 2	RING-H2 protein induced after exposure to chitin or inactivated crude cellulase preparations.
AT4G08160	ATXYN3	-2.15754	0.00881258	Down	glycosyl hydrolase family 10 protein / carbohydrate-binding domain-containing protein	Encodes a putative glycosyl hydrolase family 10 protein (xylanase).
AT5G52050	AtDTX50	1.39725	6.68e-05	Up	MATE efflux family protein
AT1G33440	AtNPF4.4	-1.4975	0.0155798	Down	Major facilitator superfamily protein
AT5G61880	AtPAM16L	1.45943	0.0124011	Up	Protein Transporter, Pam16
AT2G45220	AtPME17	1.22239	0.0142062	Up	Plant invertase/pectin methylesterase inhibitor superfamily
AT3G61190	BAP1	4.16993	1.24e-16	Up	BON association protein 1	Encodes a protein with a C2 domain that binds to BON1 in yeast two hybrid analyses. Its ability to bind to phospholipids is enhanced by calcium ions. Involved in maintaining cell homeostasis.
AT5G20230	BCB	1.20667	0.000141512	Up	blue-copper-binding protein	Al-stress-induced gene
AT3G50930	BCS1	2.23656	7.76e-14	Up	cytochrome BC1 synthesi	Encodes a protein that is present in a homo-multimeric protein complex on the outer mitochondrial membrane and plays a role in cell death and amplifying salicylic acid signalling.
AT1G31880	BRX	-1.33703	0.0279787	Down	DZC (Disease resistance/zinc finger/chromosome condensation-like region) domain containing protein	Belongs to five-member BRX gene family. Arabidopsis BRX genes share high levels of similarity among each others, with several conserved domains. The most distinct is BRX domain - highly conserved in all BRX genes among distantly related species. This protein-protein interaction domain is required and sufficient for BRX activity. BRX encodes a key regulator of cell proliferation and elongation in …
AT5G63160	BT1	1.01739	5.88e-06	Up	BTB and TAZ domain protein 1	BTB and TAZ domain protein. Short-lived nuclear-cytoplasmic protein targeted for degradation by the 26S proteosome pathway. Acts redundantly with BT2 and BT3 during female gametophyte development.
AT2G21890	CAD3	#NAME?	0.02927	Down	cinnamyl alcohol dehydrogenase homolog 3
AT3G44260	CAF1a	2.554	1.22e-26	Up	Polynucleotidyl transferase, ribonuclease H-like superfamily protein	Encodes one of the homologs of the yeast CCR4-associated factor 1: AT3G44260 (CAF1a), AT5G22250 (CAF1b). Has mRNA deadenylation activity. Also plays a role in plant defense responses.
AT5G22250	CAF1b	2.16255	9.88e-10	Up	Polynucleotidyl transferase, ribonuclease H-like superfamily protein	Encodes one of the homologs of the yeast CCR4-associated factor 1: AT3G44260 (CAF1a), AT5G22250 (CAF1b). Has mRNA deadenylation activity. Also plays a role in plant defense responses.
AT4G25490	CBF1	4.85798	5.07e-09	Up	C-repeat/DRE binding factor 1	Transcriptional activator that binds to the DRE/CRT regulatory element and induces COR (cold-regulated) gene expression increasing plant freezing tolerance. It encodes a member of the DREB subfamily A-1 of ERF/AP2 transcription factor family (CBF1). The protein contains one AP2 domain. There are six members in this subfamily, including CBF1, CBF2, and CBF3. This gene is involved in response to lo…
AT4G25470	CBF2	2.67243	8.46e-15	Up	C-repeat/DRE binding factor 2	Encodes a member of the DREB subfamily A-1 of ERF/AP2 transcription factor family (CBF2). The protein contains one AP2 domain. There are six members in this subfamily, including CBF1, CBF2, and CBF3. This gene is involved in response to low temperature, abscisic acid, and circadian rhythm. Overexpressing this gene leads to increased freeze tolerance and induces the expression level of 85 cold-ind…
AT5G26920	CBP60G	1.26362	9.06e-05	Up	Cam-binding protein 60-like G	Encodes a calmodulin-binding protein CBP60g (calmodulin binding protein 60-like.g). The calmodulin-binding domain is located near the N-terminus; calmodulin binding is dependent on Ca(2+). Inducible by both bacterial pathogen and MAMP (microbe-associated molecular pattern) treatments. Bacterial growth is enhanced in cbp60g mutants. cbp60g mutants also show defects in salicylic acid (SA) accumulat…
AT5G44030	CESA4	-1.06129	0.000504129	Down	cellulose synthase A4	Encodes a cellulose synthase involved in secondary cell wall biosynthesis. Confers resistance towards bacterial and fungal pathogens, independent of salicylic acid, ethylene and jasmonate signaling.
AT4G23700	CHX17	2.39232	0.0143889	Up	cation/H+ exchanger 17	member of Putative Na+/H+ antiporter family
AT1G66400	CML23	1.98185	1.35e-05	Up	calmodulin like 23	Encodes a calmodulin-like protein. Regulates nitric oxide levels and transition to flowering.
AT5G42380	CML37	3.09686	0.000132978	Up	calmodulin like 37
AT1G76650	CML38	3.05585	3.48e-07	Up	calmodulin-like 38
AT1G66160	CMPG1	1.91975	1.88e-08	Up	CYS, MET, PRO, and GLY protein 1
AT5G64660	CMPG2	1.38003	0.0030848	Up	CYS, MET, PRO, and GLY protein 2
AT5G27420	CNI1	2.33703	0.000576125	Up	carbon/nitrogen insensitive 1	Encodes CNI1 (Carbon/Nitrogen Insensitive1) (also named as ATL31), a RING type ubiquitin ligase that functions in the Carbon/Nitrogen response for growth phase transition in Arabidopsis seedlings.
AT3G16920	CTL2	-1.26303	0.0175119	Down	chitinase-like protein	Encodes a chitinase-like protein expressed predominantly in stems. Mutants accumulate ligning in etiolated hypocotyls.
AT5G25380	CYCA2%3B1	2.27302	0.0476277	Up	cyclin a2;1	core cell cycle genes
AT4G19230	CYP707A1	-1.30485	0.000775041	Down	cytochrome P450, family 707, subfamily A, polypeptide 1	Encodes a protein with ABA 8'-hydroxylase activity, involved in ABA catabolism. Member of the CYP707A gene family. CYP707A1 appears to play an important role in determining the ABA levels in dry seeds. Gene involved in postgermination growth. Overexpression of CYP707A1 leads to a decrease in ABA levels and a reduction in after-ripening period to break dormancy.
AT5G45340	CYP707A3	2.41591	4.15e-19	Up	cytochrome P450, family 707, subfamily A, polypeptide 3	Encodes a protein with ABA 8'-hydroxylase activity; involved in ABA catabolism. Mutant analyses show that disruption in the gene results in more drought tolerance whereas overexpression results in increased transpiration rate and reduced drought tolerance. Gene involved in postgermination growth. Plant P450 CYP707A3, ABA 8'-hydroxylase, binds enantioselectively (+)-ABA but not (-)-ABA, whereas th…
AT2G30750	CYP71A12	1.17971	0.0365325	Up	cytochrome P450 family 71 polypeptide	putative cytochrome P450
AT2G30770	CYP71A13	1.848	0.00135381	Up	cytochrome P450 family 71 polypeptide	putative cytochrome P450
AT2G45570	CYP76C2	4.45943	0.0103039	Up	cytochrome P450, family 76, subfamily C, polypeptide 2	member of CYP76C
AT4G31970	CYP82C2	Inf	8.05e-07	Up	cytochrome P450, family 82, subfamily C, polypeptide 2	member of CYP82C
AT3G48520	CYP94B3	Inf	0.000814474	Up	cytochrome P450, family 94, subfamily B, polypeptide 3	CYP94B3 is a jasmonoyl-isoleucine-12-hydroxylase that catalyzes the formation of 12-OH-JA-Ile from JA-Ile. By reducing the levels of this the biologically active phytohormone, CYP94B3 attenuates the jasmonic acid signaling cascade. CYP94B3 transcript levels rise in response to wounding.
AT2G40140	CZF1	1.93355	5.65e-13	Up	zinc finger (CCCH-type) family protein
AT5G02390	DAU1	Inf	0.0224124	Up	TRM32-like protein (DUF3741)	Target promoter of the male germline-specific transcription factor DUO1.
AT1G12610	DDF1	Inf	0.00220046	Up	Integrase-type DNA-binding superfamily protein	Encodes a member of the DREB subfamily A-1 of ERF/AP2 transcription factor family (DDF1). The protein contains one AP2 domain. There are six members in this subfamily, including CBF1, CBF2, and CBF3. Overexpression of this gene results in delayed flowering and dwarfism, reduction of gibberellic acid biosynthesis, and increased tolerance to high levels of salt. This gene is expressed in all tissue…
AT4G24570	DIC2	2.84602	5.09e-30	Up	dicarboxylate carrier 2	Encodes one of the mitochondrial dicarboxylate carriers (DIC): DIC1 (AT2G22500), DIC2 (AT4G24570), DIC3 (AT5G09470).
AT4G14450	DL3265W	2.96347	0.00616358	Up	hypothetical protein
AT4G16260	DL4170C	1.1822	0.0117946	Up	Glycosyl hydrolase superfamily protein	Encodes a putative beta-1,3-endoglucanase that interacts with the 30C02 cyst nematode effector. May play a role in host defense.
AT4G16880	DL4470C	1.88982	0.0142565	Up	Leucine-rich repeat (LRR) family protein
AT3G21550	DMP2	-2.42223	9.46e-08	Down	transmembrane protein, putative (DUF679 domain membrane protein 2)
AT4G14140	DMT2	#NAME?	0.02927	Down	DNA methyltransferase 2	This gene is predicted to encode a DNA methyltransferase. A plant line expressing an RNAi construct directed against DMT2 has reduced agrobacterium-mediated tumor formation.
AT1G21910	DREB26	1.68923	4.06e-12	Up	Integrase-type DNA-binding superfamily protein	encodes a member of the DREB subfamily A-5 of ERF/AP2 transcription factor family. The protein contains one AP2 domain. There are 15 members in this subfamily including RAP2.1, RAP2.9 and RAP2.10.
AT4G17500	ERF-1	1.98468	3.03e-06	Up	ethylene responsive element binding factor 1	Encodes a member of the ERF (ethylene response factor) subfamily B-3 of ERF/AP2 transcription factor family (ATERF-1). The protein contains one AP2 domain. There are 18 members in this subfamily including ATERF-1, ATERF-2, AND ATERF-5.
AT5G61600	ERF104	2.61655	3e-24	Up	ethylene response factor 104	encodes a member of the ERF (ethylene response factor) subfamily B-3 of ERF/AP2 transcription factor family. The protein contains one AP2 domain. There are 18 members in this subfamily including ATERF-1, ATERF-2, AND ATERF-5.
AT5G51190	ERF105	2.72082	2.98e-23	Up	Integrase-type DNA-binding superfamily protein	encodes a member of the ERF (ethylene response factor) subfamily B-3 of ERF/AP2 transcription factor family. The protein contains one AP2 domain. There are 18 members in this subfamily including ATERF-1, ATERF-2, AND ATERF-5.
AT1G28370	ERF11	3.80735	5.28e-11	Up	ERF domain protein 11	encodes a member of the ERF (ethylene response factor) subfamily B-1 of ERF/AP2 transcription factor family. The protein contains one AP2 domain. There are 15 members in this subfamily including ATERF-3, ATERF-4, ATERF-7, and leafy petiole.
AT2G44840	ERF13	3.05889	0.000178495	Up	ethylene-responsive element binding factor 13	encodes a member of the ERF (ethylene response factor) subfamily B-3 of ERF/AP2 transcription factor family. The protein contains one AP2 domain. There are 18 members in this subfamily including ATERF-1, ATERF-2, AND ATERF-5.
AT5G47220	ERF2	1.51125	0.000371762	Up	ethylene responsive element binding factor 2	Encodes a member of the ERF (ethylene response factor) subfamily B-3 of ERF/AP2 transcription factor family (ATERF-2). The protein contains one AP2 domain. Functions as activator of GCC box#Aeidependent transcription. Positive regulator of JA-responsive defense genes and resistance to F. oxysporum and enhances JA inhibition of root elongation.
AT3G15210	ERF4	2.04214	9.18e-12	Up	ethylene responsive element binding factor 4	Encodes a member of the ERF (ethylene response factor) subfamily B-1 of ERF/AP2 transcription factor family (ATERF-4). The protein contains one AP2 domain. Acts as a negative regulator of JA-responsive defense gene expression and resistance to the necrotrophic fungal pathogen Fusarium oxysporum and antagonizes JA inhibition of root elongation.
AT5G47230	ERF5	2.76407	3.59e-15	Up	ethylene responsive element binding factor 5	encodes a member of the ERF (ethylene response factor) subfamily B-3 of ERF/AP2 transcription factor family (ATERF-5). The protein contains one AP2 domain. There are 18 members in this subfamily including ATERF-1, ATERF-2, AND ATERF-5.
AT4G17490	ERF6	2.21392	3.44e-07	Up	ethylene responsive element binding factor 6	Encodes a member of the ERF (ethylene response factor) subfamily B-3 of ERF/AP2 transcription factor family (ATERF-6). The protein contains one AP2 domain. There are 18 members in this subfamily including ATERF-1, ATERF-2, AND ATERF-5. It is involved in the response to reactive oxygen species and light stress.
AT3G55990	ESK1	-1.20163	0.00224649	Down	trichome birefringence-like protein (DUF828)	Encodes ESK1 (Eskimo1). A member of a large gene family of DUF231 domain proteins whose members encode a total of 45 proteins of unknown function. ESK1 functions as a negative regulator of cold acclimation. Mutations in the ESK1 gene provides strong freezing tolerance. A member of the TBL (TRICHOME BIREFRINGENCE-LIKE) gene family containing a plant-specific DUF231 (domain of unknown function) dom…
AT3G09520	EXO70H4	1.41181	0.000301465	Up	exocyst subunit exo70 family protein H4	A member of EXO70 gene family, putative exocyst subunits, conserved in land plants. Arabidopsis thaliana contains 23 putative EXO70 genes, which can be classified into eight clusters on the phylogenetic tree.
AT3G55500	EXPA16	-1.025	0.00670728	Down	expansin A16	expansin-like protein. Naming convention from the Expansin Working Group (Kende et al, 2004. Plant Mol Bio). Involved in the formation of nematode-induced syncytia in roots of Arabidopsis thaliana.
AT2G01300	F10A8.18	2.31034	0.000152373	Up	mediator of RNA polymerase II transcription subunit
AT1G69480	F10D13.13	4.52356	0.00822961	Up	EXS (ERD1/XPR1/SYG1) family protein
AT1G03010	F10O3.17	-2.55254	0.000397688	Down	Phototropic-responsive NPH3 family protein
AT1G34110	F12G12.7	-1.04731	0.0491606	Down	Leucine-rich receptor-like protein kinase family protein
AT2G39650	F12L6.31	1.94251	1.36e-05	Up	cruciferin (DUF506)
AT2G25130	F13D4.90	2.078	0.0352462	Up	ARM repeat superfamily protein
AT3G02840	F13E7.22	2.90689	9.06e-05	Up	ARM repeat superfamily protein
AT1G49470	F13F21.10	-1.6217	8.77e-07	Down	transmembrane epididymal protein (DUF716)
AT1G19020	F14D16.17	1.72757	4.79e-09	Up	CDP-diacylglycerol-glycerol-3-phosphate 3-phosphatidyltransferase
AT1G76600	F14G6.20	2.5375	1.31e-13	Up	poly polymerase
AT1G56150	F14G9.23	1.23983	0.0290123	Up	SAUR-like auxin-responsive protein family
AT1G55980	F14J16.28	1.29373	0.0104052	Up	FAD/NAD(P)-binding oxidoreductase family protein
AT1G14480	F14L17.26	1.38143	0.0221391	Up	Ankyrin repeat family protein
AT1G33760	F14M2.12	4.29646	8.76e-20	Up	Integrase-type DNA-binding superfamily protein	encodes a member of the DREB subfamily A-4 of ERF/AP2 transcription factor family. The protein contains one AP2 domain. There are 17 members in this subfamily including TINY.
AT1G20310	F14O10.9	Inf	0.0171999	Up	syringolide-induced protein
AT1G29420	F15D2.32	-1.76081	0.0223282	Down	SAUR-like auxin-responsive protein family
AT1G29460	F15D2.35	-1.82397	0.00128177	Down	SAUR-like auxin-responsive protein family
AT1G66090	F15E12.17	1.16651	0.000543411	Up	Disease resistance protein (TIR-NBS class)
AT2G27660	F15K20.24	1.33015	0.0347248	Up	Cysteine/Histidine-rich C1 domain family protein
AT3G02610	F16B3.24	-3.24793	0.0430371	Down	plant stearoyl-acyl-carrier desaturase family protein
AT4G23500	F16G20.200	-1.56314	4.45e-05	Down	Pectin lyase-like superfamily protein
AT1G22190	F16L1.8	1.08601	4.72e-06	Up	Integrase-type DNA-binding superfamily protein	The gene encodes a putative transcription factor belongings to the abiotic stress-associated DREB A-6 clade.
AT3G05620	F18C1.11	-2.2854	0.02214	Down	Plant invertase/pectin methylesterase inhibitor superfamily
AT1G19380	F18O14.10	1.43484	7.3e-06	Up	sugar, putative (DUF1195)
AT1G74450	F1M20.13	1.61489	1.84e-10	Up	BPS1-like protein (DUF793)
AT1G17030	F20D23.27	-3.58496	0.0155857	Down	hypothetical protein
AT1G17090	F20D23.31	-1.848	0.0243281	Down	transmembrane protein
AT1G13650	F21F23.9	1.27525	7.91e-07	Up	hypothetical protein
AT5G20970	F22D1.140	-1.25376	0.00145644	Down	HSP20-like chaperones superfamily protein
AT5G20870	F22D1.40	-1.90689	0.033291	Down	O-Glycosyl hydrolases family 17 protein
AT1G02810	F22D16.20	4	0.00306952	Up	Plant invertase/pectin methylesterase inhibitor superfamily
AT2G32030	F22D22.22	1.6477	0.00944766	Up	Acyl-CoA N-acyltransferases (NAT) superfamily protein
AT2G32200	F22D22.5	2.74723	0.00453367	Up	cysteine-rich/transmembrane domain A-like protein
AT1G59930	F23H11.24	2.03562	0.0318397	Up	MADS-box family protein	Encodes a maternally expressed imprinted gene.
AT4G08990	F23J3.20	2.43296	0.0445762	Up	DNA (cytosine-5-)-methyltransferase family protein
AT1G56660	F25P12.91	1.04278	4.17e-06	Up	MAEBL domain protein
AT1G23200	F26F24.2	-2.23266	0.0143484	Down	Plant invertase/pectin methylesterase inhibitor superfamily
AT4G29780	F27B13.20	4.10875	4.67e-48	Up	nuclease
AT1G49200	F27J15.33	-1.11736	1.57e-05	Down	RING/U-box superfamily protein
AT1G26250	F28B23.9	#NAME?	0.00063736	Down	Proline-rich extensin-like family protein
AT1G23460	F28C11.9	-1.22882	0.0012992	Down	Pectin lyase-like superfamily protein
AT1G66500	F28G11.6	2.29624	1.02e-10	Up	Pre-mRNA cleavage complex II
AT3G01830	F28J7.16	2.67807	0.0197034	Up	Calcium-binding EF-hand family protein
AT1G72690	F28P22.12	-2.23266	0.0143484	Down	neurofilament heavy protein
AT2G36220	F2H17.17	1.30897	2.14e-06	Up	hypothetical protein
AT1G25400	F2J7.13	1.28798	0.000646799	Up	transmembrane protein
AT1G63520	F2K11.12	-2.63227	0.0232237	Down	hypothetical protein (DUF3527)
AT1G24140	F3I6.6	2.00856	0.00012308	Up	Matrixin family protein
AT1G72910	F3N23.11	1.79812	1.1e-10	Up	Toll-Interleukin-Resistance (TIR) domain-containing protein
AT1G72920	F3N23.12	2.78241	4.19e-14	Up	Toll-Interleukin-Resistance (TIR) domain family protein
AT1G72940	F3N23.14	1.48858	0.000249419	Up	Toll-Interleukin-Resistance (TIR) domain-containing protein
AT2G44260	F4I1.7	-3.7885	8.99e-09	Down	DUF946 family protein (DUF946)
AT5G28630	F4I4.10	1.1738	6.5e-05	Up	glycine-rich protein
AT1G66690	F4N21.17	#NAME?	0.00220046	Down	S-adenosyl-L-methionine-dependent methyltransferases superfamily protein
AT1G23710	F5O8.26	1.60313	4.74e-09	Up	hypothetical protein (DUF1645)
AT1G18740	F6A14.15	1.59661	3.54e-09	Up	ROH1, putative (DUF793)
AT5G52750	F6N7.24	1.30391	0.000308164	Up	Heavy metal transport/detoxification superfamily protein
AT2G42760	F7D19.24	1.72329	5.79e-06	Up	DUF1685 family protein
AT3G04640	F7O18.12	2.34792	1.11e-07	Up	glycine-rich protein
AT5G08480	F8L15.9	-2.9386	0.0353581	Down	VQ motif-containing protein
AT2G13960	F9B22.7	#NAME?	0.02927	Down	Homeodomain-like superfamily protein
AT4G23610	F9D16.80	1.60881	0.0337352	Up	Late embryogenesis abundant (LEA) hydroxyproline-rich glycoprotein family
AT1G58420	F9K23.5	1.59585	0.00367683	Up	Uncharacterized conserved protein UCP031279
AT1G32920	F9L11.25	1.96358	2.86e-13	Up	hypothetical protein
AT3G44860	FAMT	2.08746	0.0448726	Up	farnesoic acid carboxyl-O-methyltransferase	Encodes a farnesoic acid carboxyl-O-methyltransferase.
AT1G61340	FBS1	1.848	0.000732245	Up	F-box family protein	Encodes a F-box protein induced by various biotic or abiotic stress.
AT2G28160	FRU	-1.5119	0.0259988	Down	FER-like regulator of iron uptake	Encodes a putative transcription factor that regulates iron uptake responses. mRNA is detected in the outer cell layers of the root and accumulates in response to iron deficiency. The expression of many iron-regulated genes is dependent on FIT1. It specifically regulates FRO2 at the level of mRNA accumulation and IRT1 at the level of protein accumulation.Similar to FER in tomato and is a regulato…
AT3G28340	GATL10	2.04201	1.25e-08	Up	galacturonosyltransferase-like 10	Encodes a protein with putative galacturonosyltransferase activity.
AT5G24920	GDU5	-1.96347	0.0413313	Down	glutamine dumper 5	Encodes a member of the GDU (glutamine dumper) family proteins involved in amino acid export: At4g31730 (GDU1), At4g25760 (GDU2), At5g57685 (GDU3), At2g24762 (GDU4), At5g24920 (GDU5), At3g30725 (GDU6) and At5g38770 (GDU7).
AT2G32990	GH9B8	-1.13808	0.000338541	Down	glycosyl hydrolase 9B8
AT1G02335	GL22	-2.14238	9.35e-09	Down	germin-like protein subfamily 2 member 2 precursor	Encodes a plasodesmata-located protein involved in regulating primary root growth by controlling phloem-mediated allocation of resources between the primary and lateral root meristems.
AT3G62020	GLP10	-1.81323	3.83e-05	Down	germin-like protein 10	germin-like protein (GLP10)
AT1G06520	GPAT1	-1.28011	0.0150299	Down	glycerol-3-phosphate acyltransferase 1	sn-glycerol-3-phosphate 2-O-acyltransferase. Expressed in flower buds and siliques. Homozygous mutant plants are male sterile.
AT5G62480	GSTU9	1.8625	0.0476312	Up	glutathione S-transferase tau 9	Encodes glutathione transferase belonging to the tau class of GSTs. Naming convention according to Wagner et al. (2002).
AT1G09610	GXM3	-1.84327	0.0178009	Down	glucuronoxylan 4-O-methyltransferase-like protein (DUF579)
AT1G56600	GolS2	-1.36257	0.0127814	Down	galactinol synthase 2	GolS2 is a galactinol synthase that catalyzes the formation of galactinol from UDP-galactose and myo-inositol. GolS2 transcript levels rise in response to methyl viologen, an oxidative damage-inducing agent. Plants over-expressing GolS2 have increased tolerance to salt, chilling, and high-light stress.
AT5G66700	HB53	Inf	0.0383191	Up	homeobox 53	Encodes a homeodomain protein. Member of HD-ZIP 1 family, most closely related to HB5. AtHB53 is auxin-inducible and its induction is inhibited by cytokinin, especially in roots therefore may be involved in root development.
AT4G10310	HKT1	-1.19704	0.0476441	Down	high-affinity K+ transporter 1	encodes a sodium transporter (HKT1) expressed in xylem parenchyma cells. Mutants over-accumulate sodium in shoot tissue and have increased sodium in the xylem sap and reduced sodium in phloem sap and roots.
AT5G62020		1.44057	0.00215354	Up	heat shock transcription factor B2A	member of Heat Stress Transcription Factor (Hsf) family
AT2G40000	HSPRO2	1.89983	1.76e-16	Up	ortholog of sugar beet HS1 PRO-1 2
AT4G32280	IAA29	-4.32193	0.0161767	Down	indole-3-acetic acid inducible 29	Auxin inducible protein.
AT3G02410	ICME-LIKE2	1.94342	0.0235411	Up	alpha/beta-Hydrolases superfamily protein
AT4G18780	IRX1	-1.09761	0.00282638	Down	cellulose synthase family protein	Encodes a member of the cellulose synthase family involved in secondary cell wall biosynthesis. Mutants have abnormal xylem formation, reduced cellulose content, and enhanced drought and osmotic stress tolerance. Mediates resistance towards bacterial pathogens via ABA. Confers resistance towards bacterial and fungal pathogens, independent of salicylic acid, ethylene and jasmonate signaling.
AT2G38080	IRX12	-1.67075	1.37e-09	Down	Laccase/Diphenol oxidase family protein	LAC4 appears to have laccase activity based on enzyme assays performed using lac4 mutants. These mutants also have reduced levels of lignin. LAC4 is expressed in vascular bundles and fibers and likely contributes to lignin biosynthesis, and hence cell wall biosynthesis, there. lac4/irx12 mutants have a mild irregular xylem phenotype.
AT3G50220	IRX15	-2.16993	0.0107891	Down	IRREGULAR XYLEM protein (DUF579)	Encode a DUF579 (domain of unknown function 579) containing protein essential for normal xylan synthesis and deposition in the secondary cell wall.
AT5G17420	IRX3	-1.07886	0.00190763	Down	Cellulose synthase family protein	Encodes a xylem-specific cellulose synthase that is phosphorylated on one or more serine residues (on either S185 or one of S180 or S181).
AT5G15630	IRX6	-1.98658	0.00148137	Down	COBRA-like extracellular glycosyl-phosphatidyl inositol-anchored protein family	Encodes a member of the COBRA family, similar to phytochelatin synthetase. Involved in secondary cell wall biosynthesis. Mutants make smaller plants with reduced levels of cellulose and cell wall sugars.
AT1G19180	JAZ1	2.64675	8.68e-20	Up	jasmonate-zim-domain protein 1	JAZ1 is a nuclear-localized protein involved in jasmonate signaling. JAZ1 transcript levels rise in response to a jasmonate stimulus. JAZ1 can interact with the COI1 F-box subunit of an SCF E3 ubiquitin ligase in a yeast-two-hybrid assay only in the presence of jasmonate-isoleucine (JA-ILE) or coronatine. Application of jasmonate methyl ester to Arabidopsis roots reduces the levels of a JAZ1:GUS …
AT1G17380	JAZ5	2.44668	7.94e-06	Up	jasmonate-zim-domain protein 5
AT2G34600	JAZ7	2.61471	0.00518085	Up	jasmonate-zim-domain protein 7
AT4G00220	JLO	-3.32193	0.00954411	Down	Lateral organ boundaries (LOB) domain family protein	Encodes a protein containing a LOB domain that is expressed in embryos, flower primordium and lateral floral organ boundaries. Overexpression is correlated with activation of STM and KNAT1 and down regulation of PIN1 and reduced auxin transport levels. Ectopic expression in plants results in premature termination of the shoot apical meristem and small, lobed leaves. A maternally expressed imprint…
AT5G37750	K12B20.23	4.32193	0.0161767	Up	Chaperone DnaJ-domain superfamily protein
AT5G38900	K15E6.80	1.44294	0.0243246	Up	Thioredoxin superfamily protein
AT5G54020	K19P17.19	#NAME?	0.0383191	Down	Cysteine/Histidine-rich C1 domain family protein
AT5G35580	K2K18.3	2.28951	0.015472	Up	Protein kinase superfamily protein
AT5G43620	K9D7.12	2.24878	1.92e-09	Up	Pre-mRNA cleavage complex II
AT5G44350	K9L2.14	1.90689	0.033291	Up	ethylene-responsive nuclear protein-like protein
AT5G15960	KIN1	Inf	0.00470545	Up	stress-responsive protein (KIN1) / stress-induced protein (KIN1)	cold and ABA inducible protein kin1, possibly functions as an anti-freeze protein. Transcript level of this gene is induced by cold, ABA, dehydration and osmoticum (mannitol). However, protein activity of GUS fused to the promoter of this gene is inhibited by cold treatment, suggesting an inhibition of the protein by increased transcript level.
AT5G01190	LAC10	-1.20945	0.00892343	Down	laccase 10	putative laccase, a member of laccase family of genes (17 members in Arabidopsis).
AT5G03260	LAC11	-2.69363	2.88e-15	Down	laccase 11	putative laccase, a member of laccase family of genes (17 members in Arabidopsis).
AT5G60020	LAC17	-2.14187	1.83e-11	Down	laccase 17	LAC17 appears to have laccase activity based on enzyme assays performed using lac17 mutants. Notably, these mutants appear to have a reduced deposition of G lignin units. LAC17 is expressed in interfascicular fibers and likely contributes to lignin biosynthesis, and hence, cell wall biosynthesis, there.
AT2G40370	LAC5	-5.16993	0.000465863	Down	laccase 5	putative laccase, a member of laccase family of genes (17 members in Arabidopsis).
AT2G40470	LBD15	3	0.0293531	Up	LOB domain-containing protein 15
AT1G02820	LEA3	1.93247	1.84e-06	Up	Late embryogenesis abundant 3 (LEA3) family protein
AT5G01540	LECRKA4.1	1.03317	0.0255626	Up	lectin receptor kinase a4.1	Encodes LecRKA4.1, a member of the lectin receptor kinase subfamily A4 (LecRKA4.1 At5g01540; LecRKA4.2 At5g01550; LecRKA4.3 At5g01560). Together with other members of the subfamily, functions redundantly in the negative regulation of ABA response in seed germination. Positively regulates pattern-triggered immunity.
AT2G38530	LTP2	-1.12286	0.00110598	Down	lipid transfer protein 2	Involved in lipid transfer between membranes. Belongs to a family of Lipid transfer proteins. Sequence similarity to other plant/Arabidopsis LPT genes but highest similarity to LPT1. Stress and pathogen-inducible motifs found in the upstream region. Expressed in flower, leaves and siliques but absent in roots. Predicted to be a member of PR-14 pathogenesis-related protein family with the followin…
AT4G27280	M4I22.90	2.52871	2.27e-21	Up	Calcium-binding EF-hand family protein
AT5G01930	MAN6	-2.46911	1.52e-08	Down	Glycosyl hydrolase superfamily protein	Encodes a endo-beta-mannanase involved in seed germination.
AT4G17220	MAP70-5	#NAME?	0.000307671	Down	microtubule-associated proteins 70-5	Encodes a microtubule associated protein (MAP70-5). Regulates secondary wall patterning in wood cells. Expressed in all tissues.
AT2G30040	MAPKKK14	2.04072	1.65e-09	Up	mitogen-activated protein kinase kinase kinase 14	member of MEKK subfamily
AT5G38610	MBB18.16	-1.66626	0.00179864	Down	Plant invertase/pectin methylesterase inhibitor superfamily protein
AT5G42830	MBD2.2	1.34792	0.0101486	Up	HXXXD-type acyl-transferase family protein
AT5G04200	MC9	-3.70044	1.25e-06	Down	metacaspase 9	Encodes a putative metacaspase. Arabidopsis contains three type I MCP genes (MCP1a-c) and six type II MCP genes (MCP2a#Aeif): AtMCP1a/At5g64240, AtMCP1b/At1g02170, AtMCP1c/At4g25110, AtMCP2a/At1g79310, AtMCP2b/At1g79330, AtMCP2c/At1g79320, AtMCP2d/At1g79340, AtMCP2e/At1g16420, AtMCP2f/At5g04200.
AT5G56310	MCD7.3	1.4199	0.0191881	Up	Pentatricopeptide repeat (PPR) superfamily protein
AT5G18030	MCM23.13	-1.53478	0.00837998	Down	SAUR-like auxin-responsive protein family
AT5G63130	MDC12.9	1.34289	0.0227071	Up	Octicosapeptide/Phox/Bem1p family protein
AT3G09940	MDHAR	1.04307	0.0421254	Up	monodehydroascorbate reductase	Encodes a member of the monodehydroascorbate reductase gene family. Critical for a mutualistic symbiosis between the host Arabidopsis and the root colonizing fungus Piriformospora indica.
AT2G34790	MEE23	-2.08139	6.12e-06	Down	FAD-binding Berberine family protein
AT3G18970	MEF20	1.83354	0.000933372	Up	mitochondrial editing factor 20	Encodes a pentatricopeptide repeat protein (PPR) protein involved in mitochondrial mRNA editing.
AT5G50530	MFB16.3	-4.6893	1.78e-09	Down	CBS / octicosapeptide/Phox/Bemp1 (PB1) domains-containing protein
AT5G50550	MFB16.9	6.30378	6.49e-08	Up	Transducin/WD40 repeat-like superfamily protein
AT5G44490	MFC16.16	1.68182	0.0150825	Up	FBD, F-box, Skp2-like and Leucine Rich Repeat domains containing protein
AT5G39670	MIJ24.17	1.6893	0.00263353	Up	Calcium-binding EF-hand family protein
AT4G26260	MIOX4	Inf	0.0224124	Up	myo-inositol oxygenase 4	Encodes a myo-inositol oxygenase.
AT5G51890	MJM18.4	-1.7191	1.23e-06	Down	Peroxidase superfamily protein	encodes peroxidase involved in the lignification of tracheary elements (TE) in roots
AT1G73500	MKK9	1.39132	1.76e-06	Up	MAP kinase kinase 9	member of MAP Kinase Kinase family. Autophosphorylates and also phosphorylates MPK3 and MPK6. Independently involved in ethylene and calmalexin biosynthesis. Induces transcription of ACS2, ACS6, ERF1, ERF2, ERF5, ERF6, CYP79B2, CYP79B3, CYP71A13 and PAD3.
AT5G17350	MKP11.31	1.92845	2.12e-05	Up	hypothetical protein
AT5G65300	MNA5.2	1.70526	0.0150609	Up	hypothetical protein
AT5G59130	MNC17.3	1.02769	0.00893747	Up	Subtilase family protein
AT5G37540	MPA22.8	1.07985	0.00654669	Up	Eukaryotic aspartyl protease family protein
AT1G01560	MPK11	1.926	0.0470423	Up	MAP kinase 11	member of MAP Kinase
AT5G58540	MQJ2.16	-1.25442	0.00961816	Down	Protein kinase superfamily protein
AT5G66650	MSN2.3	2.40526	2.95e-06	Up	calcium uniporter (DUF607)
AT5G57790	MTI20.2	-1.70361	0.00393521	Down	hypothetical protein
AT5G41750	MUF8.3	1.14104	0.000797871	Up	Disease resistance protein (TIR-NBS-LRR class) family
AT5G39520	MUL8.22	3.39232	0.0286808	Up	hypothetical protein (DUF1997)
AT5G60720	MUP24.14	-1.14244	0.0378917	Down	electron transporter, putative (Protein of unknown function, DUF547)
AT5G64710	MVP7.3	2.06609	0.0069943	Up	Putative endonuclease or glycosyl hydrolase
AT5G64870	MXK3.10	1.81359	0.00225673	Up	SPFH/Band 7/PHB domain-containing membrane-associated protein family
AT3G23250		Inf	2.42e-13	Up	myb domain protein 15	Member of the R2R3 factor gene family.
AT4G37260	MYB73	1.3599	3.9e-07	Up	myb domain protein 73	Member of the R2R3 factor gene family.
AT3G50060	MYB77	2.0702	8.86e-15	Up	myb domain protein 77	Encodes a member of the R2R3 transcription factor gene family. Expressed in response to potassium deprivation and auxin. Involved in lateral root development. Interacts with ARF7 and regulates the expression of some auxin responsive genes.
AT1G71030	MYBL2	1.31686	0.0112834	Up	MYB-like 2	Encodes a putative myb family transcription factor. In contrast to most other myb-like proteins its myb domain consists of a single repeat. A proline-rich region potentially involved in transactivation is found in the C-terminal part of the protein. Its transcript accumulates mainly in leaves.
AT5G67300	MYBR1	1.23491	1e-07	Up	myb domain protein r1	Member of the R2R3 factor MYB gene family involved in mediating plant responses to a variety of abiotic stimiuli.
AT1G32640	MYC2	2.02402	3.08e-15	Up	Basic helix-loop-helix (bHLH) DNA-binding family protein	Encodes a MYC-related transcriptional activator with a typical DNA binding domain of a basic helix-loop-helix leucine zipper motif. Binds to an extended G-Box promoter motif and interacts with Jasmonate ZIM-domain proteins. Its transcription is induced by dehydration stress and ABA treatment. Negative regulator of blue light#Aeimediated photomorphogenic growth and blue and far-red-light#Aeiregula…
AT5G24010	MZF18.11	-1.02843	0.00220276	Down	Protein kinase superfamily protein
AT3G44350	NAC061	1.80735	0.0180029	Up	NAC domain containing protein 61
AT3G49530	NAC062	1.01197	0.000335597	Up	NAC domain containing protein 62	Transcription factor that serves as a molecular link between cold signals and pathogen resistance responses. Undergoes proteolytic processing triggered by cold-induced changes in membrane fluidity.
AT3G20600	NDR1	1.20163	0.000538687	Up	Late embryogenesis abundant (LEA) hydroxyproline-rich glycoprotein family	Required for non-race specific resistance to bacterial and fungal pathogens.Mediates systemic acquired resistance (SAR) response.
AT5G06320	NHL3	1.00232	1.38e-05	Up	NDR1/HIN1-like 3	encodes a protein whose sequence is similar to tobacco hairpin-induced gene (HIN1) and Arabidopsis non-race specific disease resistance gene (NDR1). Expression of this gene is induced by cucumber mosaic virus, spermine and Pseudomonas syringae pv. tomato DC3000. The gene product is localized to the plasma membrane.
AT1G63020	NRPD1A	-1.03076	0.0118821	Down	nuclear RNA polymerase D1A	Encodes one of two alternative largest subunits of a putative plant-specific RNA polymerase IV (aka RNA polymerase D). Required for posttranscriptional gene silencing.
AT1G73540	NUDT21	2.51223	3.36e-23	Up	nudix hydrolase homolog 21
AT1G18300	NUDT4	2.53211	4.48e-16	Up	nudix hydrolase homolog 4
AT5G22240	OFP10	#NAME?	0.00133515	Down	Ovate family protein
AT5G58360	OFP3	-2.07039	0.0279187	Down	ovate family protein 3
AT1G74930	ORA47	5.07414	5.67e-29	Up	Integrase-type DNA-binding superfamily protein	encodes a member of the DREB subfamily A-5 of ERF/AP2 transcription factor family. The protein contains one AP2 domain. There are 15 members in this subfamily including RAP2.1, RAP2.9 and RAP2.10.
AT3G59050	PAO3	-1.20382	6.22e-06	Down	polyamine oxidase 3	Encodes a polyamine oxidase.
AT2G01890	PAP8	1.43857	0.00153901	Up	purple acid phosphatase 8	Encodes a purple acid phosphatase (PAP) belonging to the low molecular weight plant PAP group.
AT1G14870	PCR2	1.41504	0.0260414	Up	PLANT CADMIUM RESISTANCE 2	PCR2 encodes a membrane protein involved in zinc transport and detoxification.
AT5G44420	PDF1.2	1.25239	0.0106338	Up	plant defensin 1.2	Encodes an ethylene- and jasmonate-responsive plant defensin. mRNA levels are not responsive to salicylic acid treatment; although jasmonate and salicylic acid can act synergistically to enhance the expression of this gene. Belongs to the plant defensin (PDF) family with the following members: At1g75830/PDF1.1, At5g44420/PDF1.2a, At2g26020/PDF1.2b, At5g44430/PDF1.2c, At2g26010/PDF1.3, At1g19610/P…
AT2G26010	PDF1.3	1.76783	0.00198853	Up	plant defensin 1.3	Predicted to encode a PR (pathogenesis-related) protein. Belongs to the plant defensin (PDF) family with the following members: At1g75830/PDF1.1, At5g44420/PDF1.2a, At2g26020/PDF1.2b, At5g44430/PDF1.2c, At2g26010/PDF1.3, At1g19610/PDF1.4, At1g55010/PDF1.5, At2g02120/PDF2.1, At2g02100/PDF2.2, At2g02130/PDF2.3, At1g61070/PDF2.4, At5g63660/PDF2.5, At2g02140/PDF2.6, At5g38330/PDF3.1 and At4g30070/PDF…
AT1G14540	PER4	3.32193	0.0351371	Up	Peroxidase superfamily protein
AT3G49360	PGL2	-1.73481	0.000134708	Down	6-phosphogluconolactonase 2	Encodes a cytosolic 6-phosphogluconolactonase (PGL) thought to be involved in the oxidative pentose-phosphate pathway (OPPP).
AT5G36700	PGLP1	4.70044	0.00420609	Up	2-phosphoglycolate phosphatase 1
AT1G35140	PHI-1	1.51368	2.75e-09	Up	Phosphate-responsive 1 family protein	EXL1 is involved in the C-starvation response. Phenotypic changes of an exl1 loss of function mutant became evident only under corresponding experimental conditions. For example, the mutant showed diminished biomass production in a short-day/low light growth regime, impaired survival during extended night, and impaired survival of anoxia stress.
AT1G09530	PIF3	#NAME?	5.02e-19	Down	phytochrome interacting factor 3	Transcription factor interacting with photoreceptors phyA and phyB. Forms a ternary complex in vitro with G-box element of the promoters of LHY, CCA1. Acts as a negative regulator of phyB signalling. It degrades rapidly after irradiation of dark grown seedlings in a process controlled by phytochromes. Does not play a significant role in controlling light input and function of the circadian clockw…
AT2G43010	PIF4	-2.38531	2.62e-19	Down	phytochrome interacting factor 4	Isolated as a semidominant mutation defective in red -light responses. Encodes a nuclear localized bHLH protein that interacts with active PhyB protein. Negatively regulates phyB mediated red light responses. Involved in shade avoidance response. Protein abundance is negatively regulated by PhyB.
AT2G46970	PIL1	-1.58496	0.0466806	Down	phytochrome interacting factor 3-like 1	encodes a novel Myc-related bHLH transcription factor, which physically associated with APRR1/TOC1 and is a member of PIF3 transcription factor family.
AT2G20180	PIL5	-2.18233	1.65e-13	Down	phytochrome interacting factor 3-like 5	Encodes a novel Myc-related bHLH transcription factor that has transcriptional activation activity in the dark. It is a key negative regulator of phytochrome-mediated seed germination and acts by inhibiting chlorophyll biosynthesis, light-mediated suppression of hypocotyl elongation and far-red light-mediated suppression of seed germination, and promoting negative gravitropism in hypocotyls. Ligh…
AT3G59060	PIL6	-4.25956	2.13e-52	Down	phytochrome interacting factor 3-like 6	Encodes a novel Myc-related bHLH transcription factor, which physically associated with APRR1/TOC1 and is a member of PIF3 transcription factor family. Involved in shade avoidance. Functions as negative regulator of PhyB. Protein levels are modulated by phytochrome B.
AT5G60660	PIP2%3B4	-2.6845	0.000211115	Down	plasma membrane intrinsic protein 2;4	A member of the plasma membrane intrinsic protein subfamily PIP2.When expressed in yeast cells can conduct hydrogen peroxide into those cells. Mutants exhibit longer root hairs.
AT3G26500	PIRL2	1.12063	0.0139669	Up	plant intracellular ras group-related LRR 2	Encodes PIRL2, a member of the Plant Intracellular Ras-group-related LRRs (Leucine rich repeat proteins). PIRLs are a distinct, plant-specific class of intracellular LRRs that likely mediate protein interactions, possibly in the context of signal transduction.
AT4G26050	PIRL8	Inf	0.0224124	Up	plant intracellular ras group-related LRR 8	Encodes PIRL8, a member of the Plant Intracellular Ras-group-related LRRs (Leucine rich repeat proteins). PIRLs are a distinct, plant-specific class of intracellular LRRs that likely mediate protein interactions, possibly in the context of signal transduction.
AT5G25370	PLDALPHA3	-1.97982	0.00747696	Down	phospholipase D alpha 3	member of C2-PLD subfamily. Analyses on the gene structures/sequences, overall amino acid sequences, and domain structures indicate that PLDalpha3 is most closely related to other two PLDalphas than to other PLDs. Phylogenetic analysis has not identified a true ortholog for PLDalpha3. Involved in hyperosmotic response.
AT1G55180	PLDEPSILON	-1.83954	0.0131879	Down	phospholipase D alpha 4	member of C2-PLD. subfamily Represents a phospholipase D (PLD) gene with four exons, hence it is a member of the alpha class. Its amino acid sequence is quite different from other PLDs, therefore it might possess unique structural and/or catalytic properties.
AT3G29670	PMAT2	-1.6065	6.84e-06	Down	HXXXD-type acyl-transferase family protein	Encodes a malonyltransferase that may play a role in phenolic xenobiotic detoxification.
AT1G53830	PME2	-2.35755	0.0166203	Down	pectin methylesterase 2	encodes a pectin methylesterase
AT1G56240	PP2-B13	1.42626	0.0264582	Up	phloem protein 2-B13
AT2G14610	PR1	1.77259	5.27e-05	Up	pathogenesis-related protein 1	PR1 gene expression is induced in response to a variety of pathogens. It is a useful molecular marker for the SAR response. Though the Genbank record for the cDNA associated to this gene is called 'PR-1-like', the sequence actually corresponds to PR1. Expression of this gene is salicylic-acid responsive.
AT1G32100	PRR1	-1.3823	0.000342109	Down	pinoresinol reductase 1	Encodes a pinoresinol reductase involved in lignan biosynthesis. Expressed strongly in roots and less strongly in stems. Shows specificity for pinoresinol and not lariciresinol.
AT5G02810	PRR7	-1.63743	0.0379153	Down	pseudo-response regulator 7	PRR7 and PRR9 are partially redundant essential components of a temperature-sensitive circadian system. CCA1 and LHY had a positive effect on PRR7 expression levels. Acts as transcriptional repressor of CCA1 and LHY.
AT1G10560	PUB18	1.38247	0.0434696	Up	plant U-box 18	Encodes a protein containing a UND, a U-box, and an ARM domain. This protein has E3 ubiquitin ligase activity based on in vitro assays.
AT1G60190	PUB19	1.8365	0.00366184	Up	ARM repeat superfamily protein	Encodes PUB19, a plant U-box armadillo repeat protein. Involved in salt inhibition of germination together with PUB18.
AT3G52450	PUB22	1.90378	9.25e-07	Up	plant U-box 22	Encodes a cytoplasmically localized U-box domain E3 ubiquitin ligase protein that is involved in the response to water stress and acts as a negative regulator of PAMP-triggered immunity.
AT2G35930	PUB23	2.38048	2.3e-15	Up	plant U-box 23	Encodes a cytoplasmically localized U-box domain containing E3 ubiquitin ligase that is involved in the response to water stress and acts as a negative regulator of PAMP-triggered immunity.
AT1G66700	PXMT1	1.51096	0.00220694	Up	S-adenosyl-L-methionine-dependent methyltransferases superfamily protein	A member of the Arabidopsis SABATH methyltransferase gene family. Encodes PXMT1, a methyltransferase that methylates 1,7-paraxanthine.
AT3G30720	QQS	2.58359	1.22e-18	Up	qua-quine starch
AT5G47960	RABA4C	2.25376	0.00020161	Up	RAB GTPase homolog A4C	Encodes a small molecular weight g-protein.
AT1G13260	RAV1	1.20849	2.02e-06	Up	related to ABI3/VP1 1	Encodes an AP2/B3 domain transcription factor which is upregulated in response to low temperature. It contains a B3 DNA binding domain. It has circadian regulation and may function as a negative growth regulator.
AT1G68840	RAV2	1.35987	1.08e-07	Up	related to ABI3/VP1 2	Rav2 is part of a complex that has been named `regulator of the (H+)-ATPase of the vacuolar and endosomal membranes' (RAVE)
AT3G46620	RDUF1	2.5432	2.93e-20	Up	zinc finger (C3HC4-type RING finger) family protein	Encodes an ABA- and drought-induced RING-DUF1117 gene whose mutation results in hyposensitive phenotypes toward ABA in terms of germination rate and stomatal closure and markedly reduced tolerance to drought stress relative to wild-type plants.
AT5G59550	RDUF2	2.01518	7.43e-13	Up	zinc finger (C3HC4-type RING finger) family protein	Encodes an ABA- and drought-induced RING-DUF1117 gene whose mutation results in hyposensitive phenotypes toward ABA in terms of germination rate and stomatal closure and markedly reduced tolerance to drought stress relative to wild-type plants.
AT5G59820	RHL41	2.68833	1.21e-14	Up	C2H2-type zinc finger family protein	Encodes a zinc finger protein involved in high light and cold acclimation. Overexpression of this putative transcription factor increases the expression level of 9 cold-responsive genes and represses the expression level of 15 cold-responsive genes, including CBF genes. Also, lines overexpressing this gene exhibits a small but reproducible increase in freeze tolerance. Because of the repression o…
AT3G05660	RLP33	-1.1375	0.0252702	Down	receptor like protein 33
AT1G26820	RNS3	-2.52655	6.16e-05	Down	ribonuclease 3	Encodes ribonuclease RNS3.
AT4G34410	RRTF1	6.25267	3.97e-22	Up	redox responsive transcription factor 1	encodes a member of the ERF (ethylene response factor) subfamily B-3 of ERF/AP2 transcription factor family. The protein contains one AP2 domain. There are 18 members in this subfamily including ATERF-1, ATERF-2, AND ATERF-5.
AT4G13395	RTFL12	3.35649	1.63e-13	Up	ROTUNDIFOLIA like 12
AT5G04890	RTM2	-1.02127	0.0186476	Down	HSP20-like chaperones superfamily protein	Specifically restricts the long-distance movement of tobacco etch potyvirus (TEV) without involving either hypersensitive cell death or systemic acquired resistance. Multidomain protein containing an N-terminal region with high similarity to plant small heat shock proteins (HSPs).
AT5G50680	SAE1B	4.17792	6.96e-11	Up	SUMO activating enzyme 1B	Encodes a protein that is part of a heterodimeric SUMO E1 activating enzyme.
AT2G29350	SAG13	1.56131	0.00599617	Up	senescence-associated gene 13	senescence-associated gene SAG13 encoding a short-chain alcohol dehydrogenase
AT5G18080	SAUR24	-1.26483	0.0101684	Down	SAUR-like auxin-responsive protein family	Encodes SAUR24 (small auxin up RNA 24). Note that TAIR nomenclature is based on Plant Mol Biol. 2002, 49:373-85 (PMID:12036261). In Planta (2011) 233:1223#Aei1235 (PMID:21327815), SAUR24 is At5g18010.
AT3G09870	SAUR48	2.5502	0.000590445	Up	SAUR-like auxin-responsive protein family
AT3G12830	SAUR72	1.50986	2.39e-05	Up	SAUR-like auxin-responsive protein family
AT1G04110	SDD1	-1.35649	0.005406	Down	Subtilase family protein	Initially identified as a mutation affecting stomatal development and distribution. Encodes a protein similar to serine proteases.
AT3G56710	SIB1	1.21045	0.00069722	Up	sigma factor binding protein 1	Sig1 binding protein; interacts with Sig1R4. As well as Sig1, SibI is imported into chloroplasts and its expression is light-dependent in mature chloroplasts.
AT1G27730	STZ	2.81651	6.87e-27	Up	salt tolerance zinc finger	Related to Cys2/His2-type zinc-finger proteins found in higher plants. Compensated for a subset of calcineurin deficiency in yeast. Salt tolerance produced by ZAT10 appeared to be partially dependent on ENA1/PMR2, a P-type ATPase required for Li+ and Na+ efflux in yeast. The protein is localized to the nucleus, acts as a transcriptional repressor and is responsive to chitin oligomers. Also involv…
AT1G73370	SUS6	-1.35716	0.00167306	Down	sucrose synthase 6	Encodes a protein with sucrose synthase activity (SUS6).
AT3G52400	SYP122	1.49957	1.4e-07	Up	syntaxin of plants 122	syntaxin protein, involved in the negative regulation of defense pathways such as programmed cell death, salicylic acid signalling pathway, jasmonic acid signalling pathway
AT1G61290	SYP124	Inf	0.02927	Up	syntaxin of plants 124	member of SYP12 Gene Family
AT3G55980	SZF1	2.17373	1.56e-18	Up	salt-inducible zinc finger 1
AT4G22250	T10I14.80	1.58496	0.0244003	Up	RING/U-box superfamily protein
AT1G60360	T13D8.23	-1.79141	0.0427618	Down	RING/U-box superfamily protein
AT1G51890	T14L22.10	1.67807	0.00468562	Up	Leucine-rich repeat protein kinase family protein
AT1G51850	T14L22.6	2.67243	0.00385656	Up	Leucine-rich repeat protein kinase family protein
AT1G15010	T15D22.5	2.07529	0.0104087	Up	mediator of RNA polymerase II transcription subunit
AT1G58070	T15M6.8	-1.25669	0.0033027	Down	WEB family protein
AT4G33810	T16L1.300	-2.70695	4.81e-05	Down	Glycosyl hydrolase superfamily protein
AT2G28570	T17D12.13	1.51937	0.0192688	Up	hypothetical protein
AT1G69900	T17F3.7	1.20645	0.00236515	Up	Actin cross-linking protein
AT2G03020	T17M13.19	#NAME?	0.0383191	Down	Heat shock protein HSP20/alpha crystallin family
AT4G24110	T19F6.100	1.47063	0.0167453	Up	NADP-specific glutamate dehydrogenase
AT5G04310	T19N18.40	-1.02576	0.013997	Down	Pectin lyase-like superfamily protein
AT2G28400	T1B3.8	1.74723	0.00136835	Up	senescence regulator (Protein of unknown function, DUF584)
AT1G61470	T1F9.4	3	0.0011286	Up	Polynucleotidyl transferase, ribonuclease H-like superfamily protein
AT1G26410	T1K7.21	4.08746	0.0319044	Up	FAD-binding Berberine family protein
AT1G26390	T1K7.23	2.44057	0.000137093	Up	FAD-binding Berberine family protein
AT1G26380	T1K7.24	1.51457	0.0130502	Up	FAD-binding Berberine family protein
AT4G12870	T20K18.220	1.75489	0.0101914	Up	Gamma interferon responsive lysosomal thiol (GILT) reductase family protein
AT2G27080	T20P8.13	2.31525	1.97e-18	Up	Late embryogenesis abundant (LEA) hydroxyproline-rich glycoprotein family
AT4G24380	T22A6.210	1.93377	2.84e-06	Up	dihydrofolate reductase
AT4G24430	T22A6.260	-2.75899	0.00018296	Down	Rhamnogalacturonate lyase family protein
AT1G54790	T22H22.20	-1.37851	0.0273199	Down	GDSL-like Lipase/Acylhydrolase superfamily protein
AT1G76220	T23E18.15	Inf	0.02927	Up	hypothetical protein (DUF241)
AT5G19230	T24G5.130	2.14975	9.04e-06	Up	Glycoprotein membrane precursor GPI-anchored
AT5G07080	T28J14.20	-2.27716	1.55e-08	Down	HXXXD-type acyl-transferase family protein
AT1G11170	T28P6.16	1.70526	0.0150609	Up	lysine ketoglutarate reductase trans-splicing-like protein (DUF707)
AT5G19810	T29J13.230	-1.6389	0.00607607	Down	Proline-rich extensin-like family protein
AT1G30190	T2H7.2	1.79751	0.0121544	Up	cotton fiber protein
AT5G10900	T30N20.170	1.09257	0.0187308	Up	Calcineurin-like metallo-phosphoesterase superfamily protein
AT5G10970	T30N20.240	-1.91561	0.00538184	Down	C2H2 and C2HC zinc fingers superfamily protein
AT1G36940	T32E20.35	-1.10512	0.0156191	Down	myotubularin-like protein
AT2G41640	T32G6.16	2.59246	9.14e-07	Up	Glycosyltransferase family 61 protein
AT1G35210	T32G9.25	3.04439	2.26e-06	Up	hypothetical protein
AT1G62490	T3P18.5	#NAME?	0.0132267	Down	Mitochondrial transcription termination factor family protein
AT1G30720	T5I8.17	1.57289	0.00602023	Up	FAD-binding Berberine family protein
AT1G77640	T5M16.23	3.22239	6.16e-18	Up	Integrase-type DNA-binding superfamily protein	encodes a member of the DREB subfamily A-5 of ERF/AP2 transcription factor family. The protein contains one AP2 domain. There are 15 members in this subfamily including RAP2.1, RAP2.9 and RAP2.10.
AT1G02360	T6A9.5	1.82103	0.00312415	Up	Chitinase family protein
AT1G13470	T6J4.20	1.27518	0.00863736	Up	hypothetical protein (DUF1262)
AT5G02090	T7H20.140	-2.2854	0.02214	Down	hypothetical protein
AT1G57630	T8L23.10	1.64386	0.0475586	Up	Toll-Interleukin-Resistance (TIR) domain family protein
AT1G72200	T9N14.11	-3.32193	0.0351371	Down	RING/U-box superfamily protein
AT1G72240	T9N14.5	1.848	0.00135381	Up	hypothetical protein
AT2G40160	TBL30	2.2854	0.02214	Up	trichome birefringence-like protein (DUF828)	Encodes a member of the TBL (TRICHOME BIREFRINGENCE-LIKE) gene family containing a plant-specific DUF231 (domain of unknown function) domain. TBL gene family has 46 members, two of which (TBR/AT5G06700 and TBL3/AT5G01360) have been shown to be involved in the synthesis and deposition of secondary wall cellulose, presumably by influencing the esterification state of pectic polymers. A nomenclature…
AT5G37770	TCH2	1.25376	8.74e-08	Up	EF hand calcium-binding protein family	Encodes a protein with 40%25 similarity to calmodulin. Binds Ca(2+) and, as a consequence, undergoes conformational changes. CML24 expression occurs in all major organs, and transcript levels are increased from 2- to 15-fold in plants subjected to touch, darkness, heat, cold, hydrogen peroxide, abscisic acid (ABA), and indole-3-acetic acid. However, CML24 protein accumulation changes were not det…
AT5G57560	TCH4	2.10475	4.94e-18	Up	Xyloglucan endotransglucosylase/hydrolase family protein	Encodes a cell wall-modifying enzyme, rapidly upregulated in response to environmental stimuli
AT1G43790	TED6	-2.26679	4.75e-05	Down	tracheary element differentiation-related 6
AT5G48920	TED7	-2.81124	1.21e-11	Down	tracheary element differentiation-related 7
AT2G23810	TET8	1.35509	1.31e-07	Up	tetraspanin8	Member of TETRASPANIN family
AT3G27070	TOM20-1	3.80735	0.00691053	Up	translocase outer membrane 20-1	Form of TOM20, which is a component of the TOM complex, involved in transport of nuclear-encoded mitochondrial proteins
AT2G22500	UCP5	1.62344	1.84e-10	Up	uncoupling protein 5	Encodes one of the mitochondrial dicarboxylate carriers (DIC): DIC1 (AT2G22500), DIC2 (AT4G24570), DIC3 (AT5G09470).
AT5G64700	UMAMIT21	-1.48543	0.015415	Down	nodulin MtN21 /EamA-like transporter family protein	nodulin MtN21-like transporter family protein
AT1G21240	WAK3	2.16993	0.0187561	Up	wall associated kinase 3	encodes a wall-associated kinase
AT4G39410	WRKY13	-1.15003	0.0176774	Down	WRKY DNA-binding protein 13	member of WRKY Transcription Factor; Group II-c
AT4G01250	WRKY22	1.06012	0.00504626	Up	WRKY family transcription factor	AtWRKY22 is a member of WRKY Transcription Factor; Group II-e. It is involved in regulation of dark induced leaf senescence.
AT2G38470	WRKY33	1.30378	1.58e-07	Up	WRKY DNA-binding protein 33	Member of the plant WRKY transcription factor family. Regulates the antagonistic relationship between defense pathways mediating responses to P. syringae and necrotrophic fungal pathogens. Located in nucleus. Involved in response to various abiotic stresses - especially salt stress.
AT1G80840	WRKY40	3.64998	1.26e-21	Up	WRKY DNA-binding protein 40	Pathogen-induced transcription factor. Binds W-box sequences in vitro. Forms protein complexes with itself and with WRKY40 and WRKY60. Coexpression with WRKY18 or WRKY60 made plants more susceptible to both P. syringae and B. cinerea. WRKY18, WRKY40, and WRKY60 have partially redundant roles in response to the hemibiotrophic bacterial pathogen Pseudomonas syringae and the necrotrophic fungal path…
AT2G46400	WRKY46	2.45474	1.24e-08	Up	WRKY DNA-binding protein 46	member of WRKY Transcription Factor; Group III
AT5G64810	WRKY51	2.88753	0.00860594	Up	WRKY DNA-binding protein 51	member of WRKY Transcription Factor; Group II-c. Involved in jasmonic acid inducible defense responses.
AT2G40750	WRKY54	1.0114	0.0109973	Up	WRKY DNA-binding protein 54	member of WRKY Transcription Factor; Group III
AT3G56400	WRKY70	1.35596	1.19e-07	Up	WRKY DNA-binding protein 70	member of WRKY Transcription Factor; Group III. Function as activator of SA-dependent defense genes and a repressor of JA-regulated genes. WRKY70-controlled suppression of JA-signaling is partly executed by NPR1.
AT4G35350	XCP1	-1.34027	3.05e-06	Down	xylem cysteine peptidase 1	tracheary element vacuolar protein
AT1G20850	XCP2	-1.37537	2.72e-07	Down	xylem cysteine peptidase 2
AT4G00230	XSP1	-1.07433	0.000176218	Down	xylem serine peptidase 1
AT4G30280	XTH18	2.152	0.00270513	Up	xyloglucan endotransglucosylase/hydrolase 18	Encodes a xyloglucan endotransglucosylase/hydrolase with only only the endotransglucosylase (XET; EC 2.4.1.207) activity towards xyloglucan and non-detectable endohydrolytic (XEH; EC 3.2.1.151) activity. Expressed in the mature or basal regions of both the main and lateral roots, but not in the tip of these roots where cell division occurs.
AT4G25810	XTR6	1.43837	0.0023303	Up	xyloglucan endotransglycosylase 6	xyloglucan endotransglycosylase-related protein (XTR6)
AT2G35980	YLS9	2.03953	0.0403431	Up	Late embryogenesis abundant (LEA) hydroxyproline-rich glycoprotein family	Encodes a protein whose sequence is similar to tobacco hairpin-induced gene (HIN1) and Arabidopsis non-race specific disease resistance gene (NDR1). Expression of this gene is induced by cucumber mosaic virus, spermine and during senescence. The gene product is localized to the chloroplast.
AT1G05310	YUP8H12.7	-2.19841	2.52e-05	Down	Pectin lyase-like superfamily protein
AT5G04340	ZAT6	2.21036	6.62e-09	Up	6	putative c2h2 zinc finger transcription factor mRNA
AT3G46090	ZAT7	2.46815	8.02e-06	Up	C2H2 and C2HC zinc fingers superfamily protein
AT1G59590	ZCF37	1.09311	0.0150428	Up	ZCF37	ZCF37 mRNA, complete cds
AT3G19580	ZF2	1.0554	0.000435779	Up	zinc-finger protein 2	Encodes zinc finger protein. mRNA levels are upregulated in response to ABA, high salt, and mild dessication. The protein is localized to the nucleus and acts as a transcriptional repressor.
AT5G43170	ZF3	2.01886	0.00494913	Up	zinc-finger protein 3	Encodes zinc finger protein. mRNA levels are elevated in response to high salinity and low temperature. The protein is localized to the nucleus and acts as a transcriptional repressor.
AT5G25160	ZFP3	-1.52725	0.0131631	Down	zinc finger protein 3	Encodes a zinc finger protein containing only a single zinc finger.
AT5G49450	bZIP1	1.2854	0.0214412	Up	basic leucine-zipper 1	Encodes a transcription activator is a positive regulator of plant tolerance to salt, osmotic and drought stresses.
AT2G22850	bZIP6	-3.16993	0.016757	Down	basic leucine-zipper 6
AT4G37730	bZIP7	2.32193	0.0191878	Up	basic leucine-zipper 7
AT5G56720	c-NAD-MDH3	-2.16993	0.0338927	Down	Lactate/malate dehydrogenase family protein	predicted to encode a cytosolic malate dehydrogenase.
